# Supplementary material for: Uncovering the Inhibitory Molecular Mechanism of Pomegranate Peel to Urinary Bladder Urothelial Carcinoma Using Proteomics Techniques
Source: Life (Basel). 2022 Nov 9;12(11):1839. doi: 10.3390/life12111839 (PMC9694692; doi:10.3390/life12111839)
Supplement: Supplementary file 1 [file life-12-01839-s001.zip]

Archive with 3 entries (2 files):
- Supplementary Materials/
- Supplementary Materials/Figure S2. Original Blots.pdf
- Supplementary Materials/Supplementary file.pdf
